# Supplementary material for: COVID-19 and COVID-19 Vaccinations Lead to Serological Responses in Patients with Inflammatory Bowel Diseases Independent of the Type of Immunomodulatory Medication
Source: Biomedicines. 2025 Aug 26;13(9):2072. doi: 10.3390/biomedicines13092072 (PMC12467913; doi:10.3390/biomedicines13092072)
Supplement: Supplementary file 1 [file biomedicines-13-02072-s001.zip]

Archive with 1 entries (1 files):
- biomedicines-3789681-supplementary.pdf
